# Supplementary material for: Expectancy after the first treatment and response to acupuncture for menopausal hot flashes
Source: PLoS One. 2017 Oct 27;12(10):e0186966. doi: 10.1371/journal.pone.0186966 (PMC5659680; doi:10.1371/journal.pone.0186966)
Supplement: S1 File — (XLS) [file pone.0186966.s002.xls]

## Sheet: Sheet1
ridno	HF_score0	anxiety_score0	HF_score2	hfduration	smoker	expectancy1	expectancy2	blinding	score_cred_mean	clinic_id	prac_gen	education	group
1	27.7143	10	11.5	7	Regular smoker	5	5	sham	5	10	Female	Primary or secondary school	Intervention
2	32.1429	5	28.4286	6	Previously smoked	6	5	not sure	5.75	10	Female	Primary or secondary school	Intervention
3	15.8571	11	14.5714	6	Previously smoked	5	5	not sure	5.75	10	Female	Primary or secondary school	Intervention
6	14.2857	9	8.28571	3	Never smoked	6	7	not sure	6.75	10	Female	Degree	Intervention
1001	19.2857	6	5.14286	8	Previously smoked	7	7	true	6	1	Male	Degree	Control
1002	9.85714	1	6.57143	7	Never smoked	6	5	not sure	4.5	1	Male	Primary or secondary school	Control
1003	44.2857	9	49.5714	10	Never smoked	8	9	not sure	7	1	Male	Primary or secondary school	Intervention
1004	16.2857	10	9.71429	8	Never smoked	7	9	not sure	7.25	1	Male	Degree	Intervention
1005	16.5714	2	7.71429	6.5	Never smoked	9	9	not sure	9	1	Male	Degree	Intervention
1006	16.7143	8	11.5714	1	Never smoked	7	8	not sure	7	1	Male	Degree	Control
1007	17.1429	14	10.2857	0.75	Regular smoker	7	5	not sure	6	1	Male	Postgraduate	Control
1008	14	9	7.71429	6	Never smoked	7	8	sham	8	1	Male	Primary or secondary school	Intervention
1009	35.5714	14		8	Regular smoker	8	8	true	7.5	1	Male	Degree	Control
1010	32.4286	8	2.28571	13	Previously smoked	7	8	true	6	1	Male	Primary or secondary school	Intervention
1011	20.5714	10	16.2857	5	Previously smoked	7	9	true	6.5	1	Male	Primary or secondary school	Intervention
1012	15.2857	14	11.4286			7	8	true	5.25	1	Male		Control
1013	27	9		1.8	Previously smoked	7	7	not sure	6.5	1	Male	Degree	Control
1014	19.4286	5	18.1429	24	Never smoked	9	9	not sure	8.25	1	Male	Primary or secondary school	Control
1015	21.8571		14.8571			7	7	not sure	6.75	1	Male		Control
1016	17.1429	13	18	3.5	Never smoked	5	5	not sure	5	1	Male	Degree	Intervention
1017	16.5714	8	2.42857	4	Never smoked	8	6	true	7.5	1	Male	Degree	Control
1018	51.7143	7	24.1429	4	Previously smoked	9	9	not sure	7.5	1	Male	Primary or secondary school	Intervention
1019	25.5714	12	10.1429	12	Never smoked	9	9	not sure	9	1	Male	Degree	Intervention
1020	19.8571	5	10.7143	4	Previously smoked	8	7	true	7.75	1	Male	Degree	Intervention
1021	16	8	10.1429	10	Never smoked	7	4	not sure	5.25	1	Male	Primary or secondary school	Control
1022	15.7143	6	0.428571			8	8	true	7	1	Male		Control
1023	30.2857			2	Previously smoked	9	9	not sure	5.75	1	Male	Primary or secondary school	Control
1024	15.1429	0	36.2857	3	Never smoked	9	8	true	8.75	1	Male	Primary or secondary school	Intervention
1025	16.7143	7	14.1429	4.5	Previously smoked	5	5	not sure	4.5	1	Male	Degree	Intervention
1026	33.8571	7	29.7143	2.5	Never smoked	8	9	true	9	1	Male	Degree	Intervention
1027	14.5714	7	5.42857	0.8	Never smoked	7	5	not sure	7	1	Male	Degree	Intervention
1028	47.8571					9	9	not sure	6.75	1	Male		Control
1029	18.5714	8	10.8571	10	Previously smoked	8	7	true	5.75	1	Male	Postgraduate	Control
1030	44.7143	14	13.1429	4	Regular smoker	9	9	not sure	8.5	1	Male	Degree	Intervention
1031	53.7143	7	45.5714	5	Previously smoked	6	6	true	6.25	1	Male	Primary or secondary school	Intervention
1032	31.1429	7	1	6	Never smoked	7	8	not sure	5.5	1	Male	Degree	Control
1033	15.4286	1	18.1429	3.5	Previously smoked	8	9	not sure	9	1	Male	Postgraduate	Control
1034	21.2857	4	1.57143	18	Never smoked	9	9	true	8.5	1	Male	Primary or secondary school	Control
1035	12.8571		5			1	7	not sure	4.75	1	Male		Intervention
1037	26.2857	10		2	Previously smoked	5	5	not sure	4.5	1	Male	Degree	Intervention
1038	21.5714	3	1.57143	20	Previously smoked	5	6	not sure	5.25	1	Male	Degree	Intervention
1039	29.1429	3	24.2857	5	Previously smoked	9	7	not sure	8.5	1	Male	Postgraduate	Control
1040	16.8571	1	5.71429	1.5	Never smoked	8	9	not sure	9	1	Male	Degree	Intervention
1041	35	12	38.2857	1.3	Never smoked	5	1	true	2.5	1	Male	Primary or secondary school	Intervention
1042	23.4286	6	0.285714	0.75	Regular smoker	7	8	true	7	1	Male	Primary or secondary school	Intervention
1043	24.4286	6	12.7143	2	Previously smoked	8	9	true	7.5	1	Male	Degree	Control
1044	20.4286		16.1429	9	Previously smoked	6	5	not sure	6.5	1	Male	Degree	Control
1045	15.7143	6	8.42857	12.9	Never smoked	9	9	not sure	7.5	1	Male	Degree	Intervention
1046	28	10	20.4286	2	Previously smoked	7	7	true	7.25	1	Male	Degree	Control
1047	23.1429		0.571429			7	5	true	6	1	Male		Control
1048	35.1429	3		2	Previously smoked	9	9	not sure	8	1	Male	Degree	Control
1049	18.5714					5	7	true	5.5	1	Male		Control
1050	15.7143	2	17.8571			5	5	not sure	5.75	1	Male		Control
1051	35.2857	11		4	Never smoked	5	5	not sure	3.25	1	Male	Degree	Intervention
1053	24.4286	10	12.1429	2.5	Never smoked	8	9	not sure	8.25	1	Male	Postgraduate	Intervention
1054	33.8571	10		15	Previously smoked	6	7	not sure	6	1	Male	Degree	Intervention
1055	38	13	31.2857	18	Previously smoked	3	3	not sure	5.5	1	Male	Primary or secondary school	Intervention
1056	14.7143	11	5.71429	2	Never smoked	6	6	not sure	6.75	1	Male	Degree	Control
1101	28.5714	14	27.5714	5	Never smoked	7	7	not sure	7	11	Female	Primary or secondary school	Control
1102	17.5714	8	3.71429	3	Previously smoked	5	5	not sure	6	11	Female	Degree	Intervention
1103	9.85714	11	15.8571	5	Never smoked	7	5	not sure	6	11	Female	Postgraduate	Control
1104	19.1429	2	0.857143	2.5	Occasional smoker	5	7	not sure	4.75	11	Female	Degree	Control
1105	14.7143	1	11.7143	2	Never smoked	8	7	not sure	7.25	11	Female	Primary or secondary school	Intervention
1106	33.4286	9		5	Regular smoker	9	5	not sure	5	11	Female	Degree	Control
1107	15.5714	6	2.42857	28	Previously smoked	6	6	true	5.25	11	Female	Degree	Intervention
1108	16	14	10.8571	1.5	Previously smoked	7	7	true	6	11	Female	Postgraduate	Intervention
1110	54.2857	6	25.2857	8	Never smoked	3	1	not sure	2.75	11	Female	Degree	Intervention
1111	19.8571	10.5	2.42857			7	8	true	5.75	11	Female		Control
1112	35.4286	2	22	5	Never smoked	9	6	not sure	7.75	11	Female	Degree	Control
1113	22.7143		2.85714			7	8	not sure	8.25	11	Female		Control
1114	66.5714	11		8	Previously smoked	5	5	not sure	5.5	11	Female	Degree	Intervention
1115	18.5714	9		2	Previously smoked	8	5	true	7.75	11	Female	Postgraduate	Intervention
1116	18.5714	12	8.71429	10	Never smoked	3	6	not sure	4.25	11	Female	Primary or secondary school	Control
1117	18	6	5	7	Previously smoked	5	7	not sure	8.25	11	Female	Degree	Intervention
1118	25.4286	2	16.1429	0.5	Never smoked	7	6	not sure	5.5	11	Female	Postgraduate	Control
1201	37.4286	13	7.57143	12	Never smoked	8	7	not sure	7.75	12		Postgraduate	Intervention
1202	26.8571	12	28.2857	8	Previously smoked	5	5	true	7	12		Postgraduate	Control
1203	13.1429	4	10.2857	4.5	Never smoked	7	5	true	7.25	12		Degree	Intervention
1204	22.8571	3	7.71429	3	Previously smoked	5	5	not sure	5.5	12		Degree	Control
1205	16.1429	9	13.4286	5.5	Occasional smoker	8	9	true	8	12		Degree	Control
1206	20.1429	4	0.571429	1	Never smoked	5	5	true	6.5	12		Degree	Intervention
1207	89.8571	14	76.5714	3.5	Never smoked	9	9	true	8.5	12		Postgraduate	Control
1208	21.4286	8	2.85714			7	6	true	7.5	12			Control
1209	17.5714	11	2.71429			8	9	not sure	6.25	12			Intervention
1301	20.4286	11	6.28571	1.5	Previously smoked	8	9	not sure	7.25	13	Male	Degree	Control
1302	30.8571	9	27.1429	3	Never smoked	7	8	true	5.75	13	Male	Degree	Control
1303	31		14.7143	3	Never smoked	6	7	not sure	6.5	13	Male	Degree	Intervention
1304	14.8571	5.83333	19.1429	1.5	Never smoked	5	7	true	4.5	13	Male	Degree	Control
1305	36.8571	3	25.8571	2.75	Never smoked	9	9	not sure	9	13	Male	Primary or secondary school	Intervention
1307	15.8571	3	4	0.5	Previously smoked	3	2	not sure	4	13	Male	Degree	Intervention
1308	37.7143	0	33.4286	8	Never smoked	5	8	true	5.75	13	Male	Degree	Intervention
1309	143.857		74.1429			3	3	not sure	3.5	13	Male		Control
1310	22.4286	9	13.1429	3	Previously smoked	3	3	sham	3.75	13	Male	Degree	Intervention
1311	27.2857		21.8571	10	Never smoked	6	8	true	5.25	13	Male	Postgraduate	Intervention
1312	24.4286		30	7	Previously smoked	8	8	sham	9	13	Male	Primary or secondary school	Intervention
1313	23.1429		27.8571	5	Never smoked	6	6	not sure	3.75	13	Male	Primary or secondary school	Control
1314	24.7143		18.1429			8	8	not sure	7.5	13	Male		Control
1315	27.5714		14.5714			8	8	not sure	8.25	13	Male		Control
1316	16	6	10.4286	16	Never smoked	9	9	not sure	5	13	Male	Primary or secondary school	Intervention
1317	22.7143	11	5	2	Never smoked	8	5	true	5	13	Male	Degree	Intervention
1318	26.5714	18	34.7143	18	Never smoked	5	6	true	7	13	Male	Degree	Control
1319	26.8571	2	12.2857	2	Never smoked	7	7	sham	4.25	13	Male	Degree	Control
1321	49.7143	6	52.8571	9	Never smoked	6	7	not sure	6.75	13	Male	Primary or secondary school	Control
1323	16.7143	6	7.28571	0.4	Never smoked	6	5	not sure	5.5	13	Male	Postgraduate	Control
1324	19.4286	3	8.71429	2	Previously smoked	6	6	not sure	7.25	13	Male	Degree	Control
1325	40.1429	8	23.1429	2.5	Previously smoked	8	7	not sure	8.25	13	Male	Postgraduate	Control
1327	21.4286	18	15.1429	2.5	Previously smoked	7	7	not sure	8	13	Male	Degree	Intervention
1328	15.7143	3	13.8571			5	8	sham	7.5	13	Male		Intervention
1329	27.1429	11	22	10	Never smoked	5	2	sham	3.5	13	Male	Primary or secondary school	Intervention
1401	14.7143	1	10.5714	4.5	Never smoked	9	9	not sure	9	14	Male	Degree	Control
1402	40.5714	6	15.1429	2	Previously smoked	5	7	true	6	14	Male	Degree	Control
1403	23.4286	4	11.4286	1.5	Previously smoked	7	5	not sure	6.25	14	Male	Degree	Intervention
1404	21.7143	4		2	Never smoked	9	8	true	7.5	14	Male	Degree	Intervention
1405	20	7		4	Previously smoked	5	9	not sure	7.75	14	Male	Degree	Intervention
1406	20.5714	9	0.285714	4	Previously smoked	5	7	true	6	14	Male	Primary or secondary school	Intervention
1407	21.1429	12	10.7143			8	7	not sure	9	14	Male		Control
1408	28.8571	17	37.8571	4	Occasional smoker	7	9	not sure	9	14	Male	Degree	Control
1409	14.1429		3.42857			6	8	true	4.75	14	Male		Control
1410	20.4286	14	6.85714	2	Never smoked	6	7	true	6.75	14	Male	Primary or secondary school	Intervention
1501	45.8571	4		5	Regular smoker	5	9	not sure	7	15	Female	Primary or secondary school	Control
1502	14.4286	10.5	4	11	Never smoked	5	5	true	8	15	Female	Primary or secondary school	Control
1503	29.7143	16	6	2.5	Occasional smoker	7	9	not sure	8.25	15	Female	Degree	Control
1504	15.2857	5	1.42857	1	Regular smoker	8	9	true	9	15	Female	Primary or secondary school	Intervention
1505	15.1429	10	0	0.1	Previously smoked	9	9	true	8	15	Female	Degree	Intervention
1506	36.8571		17.7143	10	Never smoked	7	8	not sure	7.25	15	Female	Primary or secondary school	Intervention
1507	15	6	5	6	Previously smoked	8	9	true	7.5	15	Female	Postgraduate	Intervention
1509	18.7143	10	28.1429	5	Previously smoked	6	6	not sure	6.25	15	Female	Primary or secondary school	Intervention
1510	38.4286		22.8571	2.6	Regular smoker	7	8	true	7	15	Female	Primary or secondary school	Intervention
1511	57.5714	13	13.2857	12	Never smoked	9	9	not sure	8.25	15	Female	Postgraduate	Control
1512	22		14.4286	3	Never smoked	8	8	not sure	8.25	15	Female	Degree	Control
1601	19	6	22	3	Previously smoked	7	7	true	7.5	16	Male	Primary or secondary school	Control
1602	26.4286		15.8571			7	8	not sure	6.25	16	Male		Intervention
1603	29	6	14.7143			7	8	true	8.5	16	Male		Control
1604	33.2857	6	17	1.4	Regular smoker	7	6	not sure	7.5	16	Male	Degree	Intervention
1605	16.5714	3	7.28571	10	Never smoked	6	7	not sure	6.75	16	Male	Primary or secondary school	Intervention
1606	16.4286					9	9	not sure	8	16	Male		Control
1701	20.2857	4	13	5	Never smoked	9	9	not sure	9	17	Female	Postgraduate	Intervention
1702	17.1429	5		2	Never smoked	8	8	not sure	8	17	Female	Primary or secondary school	Control
1802	24.5714	9	8.14286	0.6	Never smoked	7	7	not sure	6.75	18	Female	Degree	Intervention
2001	14.7143	8	4.57143	5	Never smoked		5	not sure	4	2	Male	Degree	Intervention
2002	19.1429	7	21.1429	1	Never smoked	7	8	not sure	7	2	Male	Primary or secondary school	Control
2003	36.2857		31.7143	2	Never smoked	8	8	not sure	7	2	Male	Primary or secondary school	Intervention
2005	20	6	18.1429	10	Never smoked	6	7	true	6.75	2	Male	Primary or secondary school	Control
2006	25.1429	12	12.4286	5.4	Never smoked	8	8	true	7.75	2	Male	Degree	Control
2007	48.8571	9	18	2	Regular smoker	8	7	true	7.5	2	Male	Primary or secondary school	Control
2008	22.7143	5	20.5714	5	Never smoked	1	1	not sure	2	2	Male	Degree	Intervention
2009	14.8571	6	7.85714	4	Never smoked	7	8	not sure	8.25	2	Male	Postgraduate	Control
2010	20.1429	10	12.7143		Never smoked	9	9	not sure	8.5	2	Male	Primary or secondary school	Control
2011	21.8571	4	1.85714	2	Previously smoked	7	7	true	7.5	2	Male	Primary or secondary school	Intervention
2012	27.7143	3		2	Previously smoked	5	7	not sure	6	2	Male	Postgraduate	Intervention
2013	26.4286	10	3	1	Previously smoked	9	9	true	9	2	Male	Primary or secondary school	Intervention
2015	18.5714	1	1.42857	1	Previously smoked	8	9	true	6.25	2	Male	Primary or secondary school	Intervention
2016	21.1429	7	18.2857	3	Never smoked	5	5	true	6	2	Male	Postgraduate	Control
2017	24		26.4286			7	7	true	7	2	Male		Intervention
2018	17.7143					6	7	true	6.75	2	Male		Control
2019	43	12	19.8571	9	Never smoked	5	7	not sure	7.5	2	Male	Postgraduate	Intervention
2020	43	16.3333	23.5714	4.5	Never smoked	6	7	not sure	6	2	Male	Degree	Control
2021	26.1429	2	16.5714	4	Never smoked	5	4	not sure	4.75	2	Male	Degree	Control
2022	30	6	25.7143	18	Previously smoked	5	5	not sure	4.5	2	Male	Degree	Intervention
2023	16.5714	13	6.71429	1	Previously smoked	9	9	not sure	9	2	Male	Postgraduate	Control
2026	111.857	13	122.143	7	Never smoked	8	7	not sure	7.25	2	Male	Primary or secondary school	Control
2027	21	12				7	7	not sure	8.25	2	Male		Control
2028	40.8571	9	20.8571	2	Never smoked	8	8	not sure	8.75	2	Male	Postgraduate	Control
2029	17.2857	7	14	3	Previously smoked	6	7	sham	6.25	2	Male	Postgraduate	Intervention
2030	14.5714	5	8.42857	3	Never smoked	7	8		6.75	2	Male	Primary or secondary school	Intervention
2031	15.2857	2	3.57143	6	Never smoked	6	7	not sure	5.25	2	Male	Postgraduate	Control
2032	21.1429	3	7.71429	5	Never smoked	6			6.33333	2	Male	Degree	Intervention
2033	51.7143	4	16.5714	5	Never smoked	8			9	2	Male	Primary or secondary school	Control
2034	35.5714	9	17.2857	4	Regular smoker	9	9	not sure	8	2	Male	Primary or secondary school	Control
2035	26.2857	5	19.2857	6.5	Never smoked	7	7	true	7.25	2	Male	Primary or secondary school	Intervention
2036	29.7143	2	22.5714	2	Never smoked	8	7		7.75	2	Male	Degree	Intervention
2037	32.5714	4	12.1429	3.5	Never smoked	9	8	true	8.75	2	Male	Degree	Control
2038	26.5714	3	20.5714	0.4	Never smoked	5	6	not sure	5.75	2	Male	Postgraduate	Intervention
2039	27	12	3.85714	1.5	Never smoked	7	7	true	6.5	2	Male	Postgraduate	Control
3001	16.8571	8	6.28571	6	Never smoked	9	7	true	6.25	3	Female	Primary or secondary school	Control
3002	16.4286	5	15.4286	4	Previously smoked	7	5	not sure	5	3	Female	Primary or secondary school	Control
3003	17.4286	11	11.5714	0.25	Previously smoked	9	9	not sure	9	3	Female	Postgraduate	Intervention
3004	16.4286	8	18.5714	21	Previously smoked	7	6	true	7.75	3	Female	Primary or secondary school	Intervention
3005	13	1	20	2	Previously smoked	7	8	not sure	9	3	Female	Primary or secondary school	Intervention
3006	20.4286	7	22.5714	1	Never smoked	8	7	not sure	6.75	3	Female	Degree	Control
3007	29.4286	11	9.57143			7	7	not sure	7	3	Female		Intervention
3008	40.5714	9	32.2857	1.5	Previously smoked	8	8	not sure	6.5	3	Female	Degree	Control
3009	26	9	11.4286	4	Previously smoked	7	8	true	7.25	3	Female	Primary or secondary school	Control
3010	24.4286	7	31.4286	3	Never smoked	7	7	true	8.25	3	Female	Degree	Control
3011	24	3	36.1429	3	Previously smoked	5	6	true	5.5	3	Female	Primary or secondary school	Control
3012	20.5714	3	35.2857	20	Never smoked	8	8	true	6.5	3	Female	Degree	Control
3013	32	9	12.7143	2	Never smoked	2	2	not sure	1.75	3	Female	Postgraduate	Intervention
3014	27.8571	1	15.4286	11.5	Never smoked	5	5	not sure	5	3	Female	Degree	Control
3015	19.2857	9		2	Previously smoked	7	7	true	9	3	Female	Degree	Intervention
3016	17.1429	9	11	6	Occasional smoker	9	8	true	7.25	3	Female	Degree	Intervention
3017	33.2857	4	7.28571	6	Previously smoked	8	8	not sure	6.75	3	Female	Primary or secondary school	Control
3018	19.5714		7.28571			7	7	not sure	6.75	3	Female		Intervention
3019	15		12.5714			7	9	not sure	9	3	Female		Intervention
3020	18.8571	7	10.7143	5	Previously smoked	8	8	not sure	8	3	Female	Postgraduate	Intervention
3021	21.4286	18	6.42857	1	Previously smoked	6	6	not sure	5.25	3	Female	Postgraduate	Control
3022	19.5714	6	0			9	7	true	7	3	Female		Control
3023	37.7143	13	30.4286	4	Never smoked	7	5	not sure	6.75	3	Female	Degree	Intervention
3024	36	11	21.8571	9	Occasional smoker	6	6	not sure	4.75	3	Female	Primary or secondary school	Intervention
3025	25.7143	12	10.2857	3	Previously smoked	7	8	true	7.25	3	Female	Degree	Intervention
3027	30.2857	3	29.7143	5	Previously smoked	5	7	not sure	7	3	Female	Primary or secondary school	Control
3028	16.8571	9	8.85714	4	Previously smoked	7	6	not sure	7	3	Female	Degree	Intervention
3029	18.1429	1	14	0.3	Previously smoked	8	8	true	8.25	3	Female	Postgraduate	Intervention
3030	17.7143	3	2.71429	2.3	Never smoked	7	7	not sure	6.75	3	Female	Degree	Control
3031	32.1429	13	4.42857	10	Never smoked	8	8	not sure	6	3	Female	Primary or secondary school	Control
3032	25.2857	11	27.4286	3.5	Previously smoked	4	4	sham	5.25	3	Female	Degree	Control
3033	21.7143	0	2	19	Never smoked	5	9	not sure	8	3	Female	Degree	Intervention
3034	40.7143	6	21.1429	2	Previously smoked	5	7	true	5.5	3	Female	Degree	Control
3035	26.5714		0.571429	2	Previously smoked	8	8	not sure	8.75	3	Female	Degree	Intervention
4001	35.7143	1	31.8571	2.5	Never smoked	7	9	not sure	8.25	4	Female	Degree	Intervention
4002	15.5714	3	8.42857	7	Occasional smoker	7	6	not sure	6.5	4	Female	Degree	Control
4003	18.1429	9	9.57143	0.5	Regular smoker	8	7	true	7	4	Female	Degree	Intervention
4004	23.7143	15	9	10	Regular smoker	6	6	true	8.25	4	Female	Postgraduate	Intervention
4005	19.4286	2	12.5714	2	Never smoked	5	4	not sure	4.75	4	Female	Postgraduate	Intervention
4006	42.4286	2	11.2857	3	Previously smoked	5	5	not sure	6	4	Female	Primary or secondary school	Control
4007	16.8571	10	7.42857	6.5	Never smoked	5	5	not sure	5	4	Female	Primary or secondary school	Control
4008	21.1429	7				7	7	true	7.5	4	Female		Control
4009	15.4286		12	4	Previously smoked	7	8	true	6.75	4	Female	Postgraduate	Intervention
4011	45.8571	8	49.8571	6	Previously smoked	6	7	not sure	8.25	4	Female	Degree	Control
4012	31.8571	1	36.7143	2.5	Previously smoked	6	8	true	8.75	4	Female	Primary or secondary school	Intervention
4013	27.8571	9	14	1.5	Never smoked	8	8	true	6.75	4	Female	Primary or secondary school	Control
4014	13.1429	11	6.42857	1.5	Never smoked	7	8	not sure	6.25	4	Female	Primary or secondary school	Control
4015	18.5714	7	16.8571	1	Previously smoked	7	6	not sure	7.75	4	Female	Degree	Intervention
5001	16.8571	10	12.1429	2.8	Never smoked	9	9	true	7.5	5	Female	Degree	Control
5002	18.8571	5.83333	8.42857	4	Previously smoked	6	7	not sure	5	5	Female	Primary or secondary school	Intervention
6001	6.28571	6		5	Never smoked	8	8	true	8.25	6	Male	Postgraduate	Control
6002	27.2857	1	25.2857	5	Previously smoked	8	9	not sure	6.75	6	Male	Postgraduate	Control
6003	21.2857	3	19.7143	17	Never smoked	9	9	true	9	6	Male	Primary or secondary school	Control
6004	25.8571	6	5.14286	10	Never smoked	5	5	not sure	6	6	Male	Degree	Intervention
6005	15.2857	11	1.28571	0.5	Previously smoked	5	5	not sure	5.75	6	Male	Postgraduate	Control
6007	43.8571	16		2.5	Previously smoked	7	6	not sure	5.75	6	Male	Degree	Intervention
6008	15.1429	7	6.28571	0.5	Never smoked	5	7	not sure	6.25	6	Male	Postgraduate	Intervention
6009	14.1429	10	0.857143	3.5	Regular smoker	7	7	not sure	8	6	Male	Primary or secondary school	Intervention
6010	14	12	3.57143		Previously smoked	6	7	not sure	7.25	6	Male	Degree	Intervention
7001	14.7143	20	15.8571	2	Previously smoked	5	4	not sure	5.25	7	Male	Postgraduate	Control
7002	15.2857	4	2.85714	3.5	Previously smoked	7	7	not sure	5.75	7	Male	Degree	Control
7003	36.4286	13	13.1429	6	Previously smoked	8	8	not sure	7.5	7	Male	Primary or secondary school	Control
7004	29.1429	12	0	8	Previously smoked	5	6	sham	6.5	7	Male	Primary or secondary school	Intervention
7006	34.4286	3	20.2857	2	Never smoked	5	5	not sure	5	7	Male	Degree	Control
7007	18.2857		13.4286			7	7	not sure	7	7	Male		Intervention
7008	38.4286	2	39.5714	7.5	Never smoked	7	7	not sure	9	7	Male	Primary or secondary school	Intervention
7011	18.2857	8	6.85714	6	Never smoked	6	6	not sure	6.5	7	Male	Degree	Control
7012	24.7143	11				5	5	not sure	5	7	Male		Control
7013	18.2857			5.5	Previously smoked	7	7	true	9	7	Male	Postgraduate	Intervention
7014	21	9	14	3	Previously smoked	9	9	not sure	8.25	7	Male	Primary or secondary school	Control
7015	40.2857		0			7	5	not sure	5.75	7	Male		Control
7016	14.5714	12		3	Never smoked	8	7	not sure	8	7	Male	Primary or secondary school	Intervention
7017	28.2857	2	20.8571	3	Never smoked	8	8	not sure	8.5	7	Male	Primary or secondary school	Control
7018	16.8571	9	17.1429	2	Previously smoked	9	9	not sure	9	7	Male	Primary or secondary school	Intervention
7019	42.5714	11	26.2857	14	Never smoked	8	9	not sure	7.75	7	Male	Primary or secondary school	Intervention
7020	22.8571	12		1.8	Regular smoker	7	7	true	5.25	7	Male	Primary or secondary school	Control
7021	22.4286	16		3	Previously smoked	9	9	true	8.5	7	Male	Degree	Intervention
8001	25	5	28	3	Previously smoked	7	6	not sure	8.5	8	Female	Degree	Control
8002	13.7143	5	8	1.5	Previously smoked	7	7	true	5	8	Female	Degree	Control
8003	26	5	15.5714	9	Previously smoked	6	8	not sure	7.25	8	Female	Primary or secondary school	Control
8004	46.2857	2	4.57143	4	Previously smoked	9	9	true	9	8	Female	Degree	Intervention
8005	14.1429	4	13.1429	3	Previously smoked	7	5	not sure	6.5	8	Female	Primary or secondary school	Intervention
8006	26.2857	6	6	0.8	Never smoked	8	8	true	7.75	8	Female	Primary or secondary school	Control
8007	32.7143	11.6667	7.42857	6	Never smoked	7	7	sham	6.75	8	Female	Degree	Intervention
8008	28.8571	9		4.5	Never smoked	7	6	not sure	8	8	Female	Primary or secondary school	Intervention
8009	14.4286	7	18.7143	3	Previously smoked	8	8	not sure	7.25	8	Female	Postgraduate	Control
8010	25.2857	5	25.2857			7	7	not sure	9	8	Female		Intervention
8011	16.2857	8		1.5	Previously smoked	5	5	not sure	5.5	8	Female	Primary or secondary school	Control
8013	16	10	0.285714	1.5	Previously smoked	8	8	not sure	7.25	8	Female	Primary or secondary school	Intervention
8014	44	10	25.7143	12	Previously smoked	3	5	not sure	5.75	8	Female	Primary or secondary school	Control
9001	19	2		5	Never smoked	7	8	true	7.25	9	Male	Primary or secondary school	Control
9002	46.8571	3		2	Previously smoked	7	7	true	7.5	9	Male	Degree	Control
9003	33					9	8	not sure	8	9	Male		Intervention
9006	14.5714	2	8	5	Previously smoked	9	8	not sure	7.75	9	Male	Primary or secondary school	Intervention
9007	25.2857	15		2.5	Regular smoker	1	1	not sure	1	9	Male	Degree	Intervention
9009	4.14286	7	4.85714	5	Never smoked	7	7	not sure	6.5	9	Male	Primary or secondary school	Control
9012	24.8571					7	9	true	8.5	9	Male		Intervention
9013	22	8	9.71429		Occasional smoker	7	9	not sure	8	9	Male		Intervention
9014	13.1429	9	9.42857	5	Previously smoked	8	3	not sure	8.75	9	Male	Degree	Control
9015	25.4286	13	13.8571	2	Regular smoker	7	6	not sure	7	9	Male	Degree	Intervention
9019	33.2857	19	7.85714	5	Regular smoker	9	9	true	9	9	Male	Primary or secondary school	Intervention
9020	14.4286	7	5.28571	15	Previously smoked	9	9		8	9	Male	Postgraduate	Intervention
9021	20.4286	0	3.28571	1.5	Never smoked	7	8	not sure	8.75	9	Male	Primary or secondary school	Intervention
9022	26.5714		18			7	3	sham	6.5	9	Male		Intervention
9023	22.5714	2	11.4286	2.5	Previously smoked	5	6	not sure	5.75	9	Male	Primary or secondary school	Control
9024	22	14		6	Regular smoker	8	8	not sure	9	9	Male	Primary or secondary school	Control
9026	22.1429	10	5.42857	2	Regular smoker	7	7	not sure	7.5	9	Male	Primary or secondary school	Control
9027	29.1429	10	33.4286	15	Never smoked	4	5	not sure	4.25	9	Male	Degree	Control
9028	19.4286	2	17.2857	3.5	Never smoked	8	8	not sure	7.5	9	Male	Degree	Intervention
9029	20		12.4286			6	7	true	7.25	9	Male		Intervention
9030	15	10	7.14286	8	Previously smoked	5	5	sham	5	9	Male	Postgraduate	Control
